# Supplementary material for: Exogenously Applied Cytokinin Altered the Bacterial Release and Subsequent Stages of Nodule Development in Pea Ipd3/Cyclops Mutant
Source: Plants (Basel). 2023 Feb 2;12(3):657. doi: 10.3390/plants12030657 (PMC9921755; doi:10.3390/plants12030657)
Supplement: Supplementary file 1 [file plants-12-00657-s001.zip]

Archive with 10 entries (10 files):
- Figure S1.tiff
- Figure S2.png
- Figure S3.tiff
- Figure S4.tiff
- Figure S5.tiff
- Table S1.xls
- Table S2_corr.pdf
- Table S3_corr.pdf
- Table S4_corr.pdf
- Table S5_corr.pdf
