# Supplementary material for: Exogenously Applied Cytokinin Altered the Bacterial Release and Subsequent Stages of Nodule Development in Pea Ipd3/Cyclops Mutant
Source: Plants (Basel). 2023 Feb 2;12(3):657. doi: 10.3390/plants12030657 (PMC9921755; doi:10.3390/plants12030657)
Supplement: Supplementary file 1 [file plants-12-00657-s001.zip › Table S1.xls]

## Sheet: vienn.upregulatedwt_vs_fix_cntr
	Locus	best.hit.to.nr
1	Psat5g190320.2	gi|502144748|ref|XP_004505737.1| PREDICTED: tricalbin-3
2	Psat7g191800.2	gi|502145619|ref|XP_004506105.1| PREDICTED: uncharacterized protein LOC101494922
3	Psat2g167760.3	gi|922355564|ref|XP_003611696.2| histone-lysine N-methyltransferase
4	Psat5g308360.4	gi|922391588|ref|XP_013464207.1| shikimate/quinate hydroxycinnamoyltransferase
5	Psat7g241040.1	gi|922365452|ref|XP_013454938.1| Ctr family copper transporter
6	Psat7g095960.1	gi|922370151|ref|XP_013457239.1| nodulin MtN21/EamA-like transporter family protein
7	Psat5g018800.1	gi|828312315|ref|XP_012571427.1| PREDICTED: LOW QUALITY PROTEIN: oligopeptide transporter 4-like
8	Psat6g202240.2	gi|922395665|ref|XP_003589962.2| peptide transporter
9	Psat5g178720.1	-
10	Psat4g208000.1	-
11	Psat1g012360.1	-
12	Psat7g034920.2	gi|922338051|ref|XP_013447015.1| carboxy-terminal region SYMREM
13	Psat2g028680.1	gi|922379660|ref|XP_013460064.1| Nodule-specific Glycine Rich Peptide
14	Psat1g012280.1	-
15	Psat7g179960.1	gi|922366917|ref|XP_013455625.1| isocitrate lyase
16	Psat5g300920.1	gi|922394308|ref|XP_013465558.1| embryo-specific protein
17	Psat0s240g0080.2	gi|886721|emb|CAA86733.1| glycine-rich protein
18	Psat5g030840.1	gi|922376412|ref|XP_003603337.2| SPFH/band 7/PHB domain membrane-associated family protein
19	Psat4g124360.1	-
20	Psat2g160800.3	gi|502161606|ref|XP_004512223.1| PREDICTED: probable polyol transporter 3
21	Psat1g143440.1	gi|927688033|gb|KPA18979.1| conserved hypothetical protein
22	Psat2g130600.1	gi|356544950|ref|XP_003540909.1| PREDICTED: uncharacterized protein LOC100811474
23	Psat4g124400.1	-
24	Psat0s241g0120.1	gi|357487105|ref|XP_003613840.1| leghemoglobin Lb120-1
25	Psat0s207g0080.1	gi|357492953|ref|XP_003616765.1| Nodule-specific Glycine Rich Peptide
26	Psat2g028920.1	gi|499627609|ref|WP_011308343.1| hypothetical protein
27	Psat1g140880.1	-
28	Psat0s1971g0240.2	gi|922345161|ref|XP_013449499.1| NADP-specific glutamate dehydrogenase
29	Psat5g082880.1	gi|823219482|ref|XP_012442476.1| PREDICTED: basic blue protein-like
30	Psat5g174640.1	-
31	Psat4g225760.1	gi|922331630|ref|XP_013443806.1| auxin efflux carrier family protein
32	Psat5g278280.1	gi|357453899|ref|XP_003597230.1| transmembrane protein
33	Psat2g028960.1	gi|886721|emb|CAA86733.1| glycine-rich protein
34	Psat6g119880.1	gi|828333895|ref|XP_012575046.1| PREDICTED: uncharacterized protein LOC101491645 isoform X1
35	Psat0s240g0040.1	gi|1246829|emb|CAA63660.1| early noduline 7
36	Psat3g040840.1	-
37	Psat3g115040.1	gi|357506983|ref|XP_003623780.1| cytochrome P450 family protein
38	Psat7g067400.1	gi|357519147|ref|XP_003629862.1| major intrinsic protein (MIP) family transporter
39	Psat4g203760.1	gi|922332248|ref|XP_013444115.1| Defensin-like protein
40	Psat2g118400.1	gi|3334243|sp|O48668.3|LGB2_PEA RecName: Full=Leghemoglobin Lb5-10
41	Psat5g300280.1	gi|922394308|ref|XP_013465558.1| embryo-specific protein
42	Psat5g300320.1	gi|922394308|ref|XP_013465558.1| embryo-specific protein
43	Psat5g235240.1	-
44	Psat2g028640.1	-
45	Psat5g236200.1	gi|922339179|ref|XP_003622086.2| pollen Ole e I family allergen
46	Psat5g172760.1	gi|1667385|emb|CAA92111.1| late nodulin Nvf-30b
47	Psat6g173720.1	gi|6647601|sp|P93848.1|LGB2_VICFA RecName: Full=Leghemoglobin 29
48	Psat2g119560.1	gi|357487003|ref|XP_003613789.1| ribonuclease T2 family protein
49	Psat3g194360.3	gi|357502631|ref|XP_003621604.1| transmembrane amino acid transporter family protein
50	Psat0s207g0120.1	-
51	Psat1g003960.1	gi|357515311|ref|XP_003627944.1| late nodulin
52	Psat1g017040.1	-
53	Psat7g232640.1	gi|1644338|emb|CAB03622.1| VfNOD-GRP4
54	Psat7g150560.1	gi|914748612|gb|AKV94669.1| molybdate transporter 1-like protein
55	Psat6g175600.1	gi|75319593|sp|Q40987.1|LECR_PEA RecName: Full=Nodule lectin
56	Psat0s241g0080.1	gi|502161693|ref|XP_004512251.1| PREDICTED: leghemoglobin 1-like
57	Psat7g013000.1	gi|20138452|sp|O48665.3|LGB5_PEA RecName: Full=Leghemoglobin Lb120-29
58	Psat5g277360.4	gi|828289279|ref|XP_012571351.1| PREDICTED: E3 SUMO-protein ligase SIZ1-like isoform X1
59	Psat0s1214g0120.1	gi|302843260|ref|XP_002953172.1| hypothetical protein VOLCADRAFT_93831
60	Psat0s3945g0040.1	gi|922392212|ref|XP_013464516.1| Nodule Cysteine-Rich (NCR) secreted peptide
61	Psat4g124440.1	-
62	Psat0s3382g0040.1	gi|922380948|ref|XP_013460703.1| NAD(P)-binding rossmann-fold protein
63	Psat1g004080.1	-
64	Psat2g119520.1	gi|357487003|ref|XP_003613789.1| ribonuclease T2 family protein
65	Psat3g163400.1	-
66	Psat0s1971g0240.1	gi|922345161|ref|XP_013449499.1| NADP-specific glutamate dehydrogenase
67	Psat4g207880.1	gi|922332068|ref|XP_013444025.1| Defensin-like protein
68	Psat2g163680.1	gi|357483137|ref|XP_003611855.1| hypothetical protein MTR_5g018610
69	Psat4g205600.1	-
70	Psat2g039760.1	gi|20138453|sp|O80405.3|LGB3_PEA RecName: Full=Leghemoglobin Lb120-1
71	Psat3g097080.1	gi|388497886|gb|AFK37009.1| unknown
72	Psat2g028920.2	gi|499627609|ref|WP_011308343.1| hypothetical protein
73	Psat4g003920.1	gi|357452237|ref|XP_003596395.1| cysteine proteinase inhibitor
74	Psat2g039640.1	gi|20138453|sp|O80405.3|LGB3_PEA RecName: Full=Leghemoglobin Lb120-1
75	Psat4g221680.1	gi|357516223|ref|XP_003628400.1| Defensin-like protein
76	Psat7g232600.1	gi|15982210|emb|CAC84521.1| DD17 protein
77	Psat7g026680.1	gi|922338401|ref|XP_013447190.1| long-chain fatty acyl CoA ligase
78	Psat2g039720.1	gi|20138453|sp|O80405.3|LGB3_PEA RecName: Full=Leghemoglobin Lb120-1
79	Psat2g153800.2	gi|356496631|ref|XP_003517169.1| PREDICTED: thiosulfate sulfurtransferase 18-like
80	Psat0s2403g0160.1	gi|357480049|ref|XP_003610310.1| early nodulin-like protein
81	Psat5g277360.3	gi|828289279|ref|XP_012571351.1| PREDICTED: E3 SUMO-protein ligase SIZ1-like isoform X1
82	Psat0s3496g0080.1	gi|37780051|gb|AAP32198.1| cysteine protease 12
83	Psat7g165760.1	gi|37780051|gb|AAP32198.1| cysteine protease 12
84	Psat2g122960.3	gi|922395867|ref|XP_003590631.2| Nodule Cysteine-Rich (NCR) secreted peptide
85	Psat7g062840.1	gi|828317865|ref|XP_004504186.2| PREDICTED: LOW QUALITY PROTEIN: serine/threonine-protein kinase SRK2A
86	Psat6g179120.1	gi|502118335|ref|XP_004496216.1| PREDICTED: uncharacterized protein LOC101497725
87	Psat2g068400.1	gi|922356626|ref|XP_003615195.2| RING-H2 zinc finger protein
88	Psat4g127480.1	gi|357450093|ref|XP_003595323.1| Nodule-specific Glycine Rich Peptide MtNodGRP2B
89	Psat2g039800.1	gi|20138461|sp|Q9SAZ1.3|LGB4_PEA RecName: Full=Leghemoglobin Lb120-8
90	Psat4g003880.1	gi|357480545|ref|XP_003610558.1| phloem filament protein PP1
91	Psat0s1426g0040.2	-
92	Psat0s2086g0040.1	gi|357489599|ref|XP_003615087.1| Nodule Cysteine-Rich (NCR) secreted peptide
93	Psat5g254720.1	gi|357476805|ref|XP_003608688.1| Nodule Cysteine-Rich (NCR) secreted peptide
94	Psat2g153800.1	gi|356496631|ref|XP_003517169.1| PREDICTED: thiosulfate sulfurtransferase 18-like
95	Psat7g249480.1	gi|922365081|ref|XP_013454786.1| CASP ARALYDRAFT-like protein
96	Psat7g202680.1	gi|571473959|ref|XP_006586082.1| PREDICTED: uncharacterized protein LOC100796806 isoform X1
97	Psat0s261g0120.1	gi|357483137|ref|XP_003611855.1| hypothetical protein MTR_5g018610
98	Psat0s1490g0080.1	gi|759223043|gb|KIW00053.1| hypothetical protein PV09_08400
99	Psat4g148240.1	gi|357514801|ref|XP_003627689.1| transmembrane protein
100	Psat1g028480.3	gi|357504295|ref|XP_003622436.1| Nodule Cysteine-Rich (NCR) secreted peptide
101	Psat2g027560.1	gi|1644332|emb|CAB03619.1| VfNOD-GRP1
102	Psat3g171520.1	gi|922342290|ref|XP_013448070.1| 2-isopropylmalate synthase
103	Psat2g160800.1	gi|502161606|ref|XP_004512223.1| PREDICTED: probable polyol transporter 3
104	Psat3g171520.3	gi|922342290|ref|XP_013448070.1| 2-isopropylmalate synthase
105	Psat3g010480.4	gi|502113373|ref|XP_004494629.1| PREDICTED: nuclear transcription factor Y subunit C-3-like
106	Psat0s1735g0240.2	gi|922376332|ref|XP_003603149.2| ZIP zinc/iron transport family protein
107	Psat1g095040.1	gi|922351495|ref|XP_013451564.1| polygalacturonase
108	Psat1g012320.1	gi|1644336|emb|CAB03621.1| VfENOD-GRP5
109	Psat0s4214g0120.1	gi|325301623|gb|ADZ05700.1| flowering locus T a2
110	Psat1g028400.1	-
111	Psat3g055400.1	gi|357510125|ref|XP_003625351.1| peptide transporter
112	Psat6g070920.1	gi|922402103|ref|XP_013468187.1| GRF zinc finger protein
113	Psat0s207g0040.1	gi|886721|emb|CAA86733.1| glycine-rich protein
114	Psat5g057240.1	gi|356516435|ref|XP_003526900.1| PREDICTED: defensin Ec-AMP-D2
115	Psat0s921g0280.1	gi|357519479|ref|XP_003630028.1| plant phospholipase-like protein
116	Psat3g134480.3	gi|11602747|emb|CAC18556.1| early nodulin ENOD18
117	Psat2g143800.1	gi|357484537|ref|XP_003612556.1| hypothetical protein MTR_5g026380
118	Psat2g027600.2	gi|922379658|ref|XP_013460063.1| Nodule-specific Glycine Rich Peptide
119	Psat6g050640.1	gi|242051435|ref|XP_002454863.1| hypothetical protein SORBIDRAFT_03g000270
120	Psat7g125720.1	gi|357475325|ref|XP_003607948.1| PLC-like phosphodiesterase superfamily protein DNF2
121	Psat2g160800.2	gi|502161606|ref|XP_004512223.1| PREDICTED: probable polyol transporter 3
122	Psat5g254680.1	gi|357476805|ref|XP_003608688.1| Nodule Cysteine-Rich (NCR) secreted peptide
123	Psat4g127320.1	gi|357450093|ref|XP_003595323.1| Nodule-specific Glycine Rich Peptide MtNodGRP2B
124	Psat5g199160.1	gi|922378081|ref|XP_013459280.1| expansin A10
125	Psat5g237200.2	gi|922392313|ref|XP_013464566.1| pathogenesis-like protein
126	Psat5g222200.1	-
127	Psat4g225200.3	gi|922331630|ref|XP_013443806.1| auxin efflux carrier family protein
128	Psat0s2703g0240.1	gi|922357348|ref|XP_003617181.2| tyrosine-specific transporter
129	Psat1g028680.1	-
130	Psat7g232680.1	gi|152218118|gb|ABS31493.1| nodule-specific glycine-rich protein 5A
131	Psat2g189560.3	gi|502159141|ref|XP_004511407.1| PREDICTED: uncharacterized protein LOC101495944 isoform X2
132	Psat4g219640.1	gi|357506787|ref|XP_003623682.1| heat shock cognate 70 kDa protein
133	Psat5g032880.1	gi|922376396|ref|XP_003603296.2| chorismate mutase
134	Psat3g073800.1	gi|357460397|ref|XP_003600480.1| P-loop nucleoside triphosphate hydrolase superfamily protein
135	Psat7g097160.1	gi|922370137|ref|XP_013457232.1| hypothetical protein MTR_4g094338
136	Psat3g136520.1	gi|402746956|gb|AFQ94047.1| RSD
137	Psat1g017960.1	gi|20302984|gb|AAM18946.1|AF498987_1 nodule-specific glycine-rich protein 2A
138	Psat0s4394g0080.1	gi|357446895|ref|XP_003593723.1| purine permease
139	Psat2g190120.1	gi|40645349|dbj|BAD06520.1| hypothetical protein
140	Psat4g067280.1	gi|357479361|ref|XP_003609966.1| transmembrane protein
141	Psat4g151840.1	gi|502157412|ref|XP_004510868.1| PREDICTED: RING-H2 finger protein ATL54-like
142	Psat1g171520.2	gi|357448171|ref|XP_003594361.1| CAZy family GT8 glycosyltransferase
143	Psat3g134480.1	gi|11602747|emb|CAC18556.1| early nodulin ENOD18
144	Psat6g164000.1	gi|357442425|ref|XP_003591490.1| transmembrane protein
145	Psat1g204360.1	gi|357446733|ref|XP_003593642.1| DnaJ heat shock family protein
146	Psat6g173840.1	gi|922404512|ref|XP_013469303.1| leghemoglobin Lb120-1
147	Psat5g307240.1	gi|922394472|ref|XP_013465639.1| pectinesterase
148	Psat6g189320.3	gi|922402927|ref|XP_013468599.1| Nodule Cysteine-Rich (NCR) secreted peptide
149	Psat6g226800.1	gi|357444735|ref|XP_003592645.1| S1/P1 nuclease family protein
150	Psat5g289960.2	gi|645000625|ref|XP_008216061.1| PREDICTED: microtubule-associated protein futsch
151	Psat2g153200.1	gi|357483847|ref|XP_003612210.1| papain family cysteine protease
152	Psat4g052880.4	gi|922371469|ref|XP_013457893.1| ABC transporter A family protein
153	Psat3g050960.1	gi|571484302|ref|XP_006589520.1| PREDICTED: pentatricopeptide repeat-containing protein At5g52850
154	Psat4g140000.1	gi|922334880|ref|XP_013445430.1| UNE1-like protein
155	Psat7g246640.1	gi|873244071|ref|WP_048570344.1| hypothetical protein
156	Psat1g052760.1	-
157	Psat2g105120.2	gi|593788798|ref|XP_007157438.1| hypothetical protein PHAVU_002G070200g
158	Psat1g171560.1	gi|357448163|ref|XP_003594357.1| hypothetical protein MTR_2g027700
159	Psat1g124320.1	gi|502164940|ref|XP_004513338.1| PREDICTED: purple acid phosphatase 17-like
160	Psat2g037160.1	gi|922343076|ref|XP_013448460.1| heat shock cognate 70 kDa protein
161	Psat1g207280.2	gi|922385764|ref|XP_003593480.2| katanin p80 WD40 repeat subunit B1-like protein
162	Psat5g254760.1	-
163	Psat4g191040.4	gi|922329197|ref|XP_003627779.2| annexin D8
164	Psat6g005040.1	gi|502126207|ref|XP_004499218.1| PREDICTED: lysine-specific histone demethylase 1 homolog 3 isoform X1
165	Psat7g095840.1	gi|922370173|ref|XP_013457250.1| auxin-induced 5NG4-like protein
166	Psat3g048080.1	gi|357510515|ref|XP_003625546.1| hypothetical protein MTR_7g100340
167	Psat7g006600.1	gi|502150045|ref|XP_004507763.1| PREDICTED: uncharacterized protein LOC101495701 isoform X1
168	Psat5g096280.1	gi|357463013|ref|XP_003601788.1| meiotic asynaptic mutant protein
169	Psat0s2403g0080.1	gi|128418|sp|P25226.1|NO5_PEA RecName: Full=Early nodulin-5
170	Psat5g237200.1	gi|922386680|ref|XP_003596332.2| pathogenesis-like protein
171	Psat3g071560.2	gi|357509767|ref|XP_003625172.1| oligopeptide transporter OPT family protein
172	Psat0s674g0040.1	gi|922355816|ref|XP_003612408.2| seven transmembrane MLO family protein
173	Psat0s777g0080.1	gi|357476577|ref|XP_003608574.1| epidermal patterning factor-like protein
174	Psat4g048920.2	gi|922371579|ref|XP_013457948.1| DUF863 family protein
175	Psat1g018000.1	gi|357492963|ref|XP_003616770.1| Nodule-specific Glycine Rich Peptide
176	Psat3g116520.2	gi|4336887|gb|AAD17997.1| sophorol reductase
177	Psat5g153000.2	gi|114260|sp|P19251.3|ASNS1_PEA RecName: Full=Asparagine synthetase
178	Psat0s4560g0040.3	gi|502158766|ref|XP_004511274.1| PREDICTED: chaperone protein dnaJ 10
179	Psat6g242600.1	gi|357445161|ref|XP_003592858.1| peptide/nitrate transporter
180	Psat5g153000.1	gi|114260|sp|P19251.3|ASNS1_PEA RecName: Full=Asparagine synthetase
181	Psat2g097640.1	gi|357488469|ref|XP_003614522.1| peptide/nitrate transporter
182	Psat0s936g0080.2	gi|357454595|ref|XP_003597578.1| calmodulin-binding family protein
183	Psat1g073200.1	gi|950931876|ref|XP_014508009.1| PREDICTED: mini zinc finger protein 2-like
184	Psat5g006440.1	gi|48426429|emb|CAA66109.3| specific tissue protein 2
185	Psat1g127560.1	gi|922391407|ref|XP_013464117.1| cytochrome P450 family protein
186	Psat6g090600.2	-
187	Psat5g273280.1	gi|502082761|ref|XP_004487266.1| PREDICTED: zinc finger CCCH domain-containing protein 61-like
188	Psat2g146440.1	-
189	Psat2g033680.4	gi|922360663|ref|XP_013454252.1| ATP-binding protein
190	Psat6g205840.1	gi|922406504|ref|XP_013469780.1| acetyltransferase (GNAT) domain protein
191	Psat2g124400.2	gi|502093602|ref|XP_004489993.1| PREDICTED: uncharacterized protein LOC101501755 isoform X2
192	Psat4g103800.3	gi|922336671|ref|XP_013446325.1| transducin/WD40 repeat protein
193	Psat4g192080.1	gi|502158094|ref|XP_004511028.1| PREDICTED: two-component response regulator ARR9-like
194	Psat5g300880.1	gi|357455153|ref|XP_003597857.1| embryo-specific protein
195	Psat1g040440.1	gi|443427638|gb|AGC92012.1| SST1-like protein
196	Psat5g088400.1	gi|28268682|dbj|BAC56909.1| RelA homolog
197	Psat7g128360.1	gi|922369307|ref|XP_013456818.1| sulfate/bicarbonate/oxalate exchanger and transporter sat-1
198	Psat3g136280.1	gi|922344072|ref|XP_013448955.1| enoyl-(acyl carrier) reductase
199	Psat0s6365g0040.2	gi|357437941|ref|XP_003589246.1| transcription factor
200	Psat7g034920.1	gi|922338051|ref|XP_013447015.1| carboxy-terminal region remorin SYMREM
201	Psat4g205800.1	gi|357513291|ref|XP_003626934.1| DUF506 family protein
202	Psat0s2636g0040.1	gi|357506445|ref|XP_003623511.1| wound-induced-like protein
203	Psat3g095320.3	gi|502106611|ref|XP_004492997.1| PREDICTED: glycerophosphodiester phosphodiesterase GDPD1
204	Psat5g060560.1	-
205	Psat5g000280.2	gi|828312200|ref|XP_012571403.1| PREDICTED: probable ribosome-binding factor A
206	Psat4g103960.1	gi|357517833|ref|XP_003629205.1| UDP-glucosyltransferase family protein
207	Psat5g018120.1	gi|922376552|ref|XP_003603676.2| MATE efflux family protein
208	Psat0ss8699g0120.1	gi|502087296|ref|XP_004488490.1| PREDICTED: uncharacterized protein LOC101508707
209	Psat7g170480.1	gi|828331647|ref|XP_012574617.1| PREDICTED: 4-coumarate--CoA ligase-like 6 isoform X2
210	Psat1g013840.1	gi|922327501|ref|XP_013443143.1| eukaryotic aspartyl protease family protein
211	Psat1g200200.1	gi|922392932|ref|XP_013464875.1| lysosomal pro-X carboxypeptidase-like protein
212	Psat6g081400.1	gi|922401697|ref|XP_013467985.1| eukaryotic-type carbonic anhydrase
213	Psat1g175320.1	-
214	Psat4g065680.1	gi|502176592|ref|XP_004515894.1| PREDICTED: subtilisin-like protease SBT5.3
215	Psat3g042040.2	-
216	Psat6g092280.1	gi|922401195|ref|XP_013467734.1| fatty acyl-CoA reductase-like protein
217	Psat2g119640.1	gi|357487003|ref|XP_003613789.1| ribonuclease T2 family protein
218	Psat0s1971g0240.7	gi|922345161|ref|XP_013449499.1| NADP-specific glutamate dehydrogenase
219	Psat7g235880.1	gi|922365923|ref|XP_013455135.1| phosphorus starvation-induced protein
220	Psat0s936g0080.5	gi|357454595|ref|XP_003597578.1| calmodulin-binding family protein
221	Psat4g227400.1	gi|357480691|ref|XP_003610631.1| XYPPX repeat protein
222	Psat2g006680.1	gi|922357632|ref|XP_003617851.2| oligopeptide transporter OPT family protein
223	Psat0s4795g0040.1	gi|124359840|gb|ABN06151.1| non-LTR retroelement reverse transcriptase-like
224	Psat2g067600.1	-
225	Psat4g191040.2	gi|922329197|ref|XP_003627779.2| annexin D8
226	Psat2g039880.1	gi|20138461|sp|Q9SAZ1.3|LGB4_PEA RecName: Full=Leghemoglobin Lb120-8
227	Psat4g205640.1	gi|922332268|ref|XP_013444125.1| Defensin-like protein
228	Psat1g066920.1	gi|922350497|ref|XP_013451084.1| polygalacturonase QRT3-like protein
229	Psat5g112200.1	gi|922375622|ref|XP_003601371.2| ribonuclease 3-like protein
230	Psat6g112800.1	gi|123562|sp|P19244.1|HSP41_PEA RecName: Full=22.7 kDa class IV heat shock protein
231	Psat7g107560.1	gi|502142455|ref|XP_004504966.1| PREDICTED: uncharacterized protein LOC101503226
232	Psat4g004280.1	gi|922364328|ref|XP_003610481.2| hypothetical protein MTR_4g132690
233	Psat4g140000.4	gi|922334880|ref|XP_013445430.1| UNE1-like protein
234	Psat4g081320.1	gi|357476509|ref|XP_003608540.1| galactosyl transferase GMA12/MNN10 family protein
235	Psat3g104880.1	-
236	Psat1g077720.1	gi|502090870|ref|XP_004489367.1| PREDICTED: uncharacterized protein LOC101506571
237	Psat7g253400.2	gi|922364967|ref|XP_013454734.1| amino-terminal acetyltransferase
238	Psat7g006320.3	gi|922372853|ref|XP_013458583.1| DUF566 family protein
239	Psat0s2411g0040.1	gi|357505609|ref|XP_003623093.1| F-box protein interaction domain protein
240	Psat4g141680.1	gi|502158442|ref|XP_004511153.1| PREDICTED: ABSCISIC ACID-INSENSITIVE 5-like protein 2
241	Psat3g090680.1	gi|325301623|gb|ADZ05700.1| flowering locus T a2
242	Psat3g090680.2	gi|325301623|gb|ADZ05700.1| flowering locus T a2
243	Psat2g068600.1	gi|727463694|ref|XP_010513677.1| PREDICTED: uncharacterized protein LOC104789724
244	Psat3g028480.2	gi|922346606|ref|XP_013450217.1| BEL1-related homeotic protein
245	Psat1g173760.1	gi|502079676|ref|XP_004486333.1| PREDICTED: stress-associated endoplasmic reticulum protein 2-like
246	Psat1g171880.2	gi|922386064|ref|XP_003594343.2| RNA polymerase II
247	Psat2g108120.1	-
248	Psat3g048920.1	-
249	Psat7g137520.1	gi|357474361|ref|XP_003607465.1| DUF506 family protein
250	Psat4g127600.2	gi|502154805|ref|XP_004509843.1| PREDICTED: AP-1 complex subunit gamma-2-like isoform X1
251	Psat1g218280.1	gi|357445733|ref|XP_003593144.1| UDP-glucosyltransferase family protein
252	Psat7g160520.1	gi|922369141|ref|XP_013456735.1| glycoside hydrolase family 1 protein
253	Psat1g184800.1	gi|357447641|ref|XP_003594096.1| armadillo/beta-catenin-like repeat protein
254	Psat6g238640.3	gi|502121480|ref|XP_004497336.1| PREDICTED: fructose-bisphosphate aldolase-lysine N-methyltransferase
255	Psat6g096520.1	gi|828307643|ref|XP_012570544.1| PREDICTED: pentatricopeptide repeat-containing protein At5g39710
256	Psat5g014440.1	gi|922383963|ref|XP_013462202.1| ATRAD3-like protein
257	Psat4g145480.1	-
258	Psat0s1971g0240.8	gi|922345161|ref|XP_013449499.1| NADP-specific glutamate dehydrogenase
259	Psat2g036480.1	gi|169101|gb|AAA33671.1| 17.9 kDa heat shock protein (hsp17.9)
260	Psat6g178560.3	gi|828324497|ref|XP_004507682.2| PREDICTED: uncharacterized protein LOC101497783
261	Psat3g073880.1	-
262	Psat4g091480.1	gi|922336469|ref|XP_013446224.1| aldo/keto reductase family oxidoreductase
263	Psat7g114480.1	gi|922369706|ref|XP_013457017.1| RALF
264	Psat7g006320.2	gi|922372853|ref|XP_013458583.1| DUF566 family protein
265	Psat5g072160.1	-
266	Psat2g105720.2	gi|357485923|ref|XP_003613249.1| potassium transporter-like protein
267	Psat3g004560.1	-
268	Psat7g245480.1	gi|357468871|ref|XP_003604720.1| glycoside hydrolase family 1 protein
269	Psat0s4463g0120.1	gi|502113957|ref|XP_004494815.1| PREDICTED: histone-lysine N-methyltransferase ATX3-like
270	Psat7g071640.4	gi|502140688|ref|XP_004504301.1| PREDICTED: uncharacterized protein LOC101499907
271	Psat5g284000.2	gi|124359622|gb|ABN06006.1| Trp repressor/replication initiator
272	Psat3g125640.1	gi|357506069|ref|XP_003623323.1| helix loop helix DNA-binding domain protein
273	Psat3g192160.1	gi|922375562|ref|XP_003601240.2| histidine kinase-
274	Psat0s791g0040.1	gi|357482459|ref|XP_003611516.1| hypothetical protein MTR_5g014810
275	Psat6g180000.3	gi|922405129|ref|XP_013469446.1| glycerol-3-phosphate dehydrogenase
276	Psat3g178680.1	gi|922333912|ref|XP_013444947.1| heat shock cognate 70 kDa protein
277	Psat0s2870g0040.4	gi|922351573|ref|XP_013451603.1| potassium transporter-like protein
278	Psat6g176520.5	gi|356573139|ref|XP_003554721.1| PREDICTED: peroxisome biogenesis protein 12-like
279	Psat3g138240.1	gi|922339827|ref|XP_003624174.2| WRKY family transcription factor
280	Psat4g113400.3	gi|502154077|ref|XP_004509575.1| PREDICTED: ASC1-like protein
281	Psat0s4394g0040.1	gi|656991449|gb|AID21608.1| At4g21420p-like protein
282	Psat3g193960.1	gi|922324767|ref|XP_013441776.1| transmembrane protein
283	Psat0s2363g0040.1	gi|502132592|ref|XP_004501436.1| PREDICTED: mechanosensitive ion channel protein 10
284	Psat7g096520.1	gi|922370127|ref|XP_013457227.1| vacuolar iron transporter-like protein
285	Psat7g123000.2	gi|502143062|ref|XP_004505202.1| PREDICTED: cyclin-dependent kinase inhibitor 4
286	Psat2g179840.1	gi|357481897|ref|XP_003611234.1| hypothetical protein MTR_5g011750
287	Psat0s4055g0040.1	-
288	Psat0s1805g0040.2	gi|357499743|ref|XP_003620160.1| DUF789 family protein
289	Psat1g141080.2	gi|502085921|ref|XP_004488050.1| PREDICTED: perakine reductase-like
290	Psat3g004720.1	gi|502113840|ref|XP_004494776.1| PREDICTED: uncharacterized protein LOC101496947
291	Psat5g197640.1	-
292	Psat5g068480.1	gi|703126746|ref|XP_010103658.1| hypothetical protein L484_011251
293	Psat6g153520.1	gi|502183109|ref|XP_004517064.1| PREDICTED: uncharacterized protein LOC101515662
294	Psat1g198360.1	gi|922385852|ref|XP_003593772.2| papain family cysteine protease
295	Psat1g000440.3	gi|357455473|ref|XP_003598017.1| PPR containing plant-like protein
296	Psat5g070520.1	gi|502136692|ref|XP_004502790.1| PREDICTED: uncharacterized protein LOC101496002
297	Psat2g036360.1	gi|169101|gb|AAA33671.1| 17.9 kDa heat shock protein (hsp17.9)
298	Psat6g175960.1	-
299	Psat1g149600.4	gi|357449259|ref|XP_003594906.1| hypothetical protein MTR_2g036070
300	Psat5g052960.1	-
301	Psat0s2154g0120.1	gi|502173302|ref|XP_004515297.1| PREDICTED: uridine kinase-like protein 1
302	Psat2g101480.1	gi|922356460|ref|XP_003614503.2| plasma-membrane choline transporter family protein
303	Psat5g112160.1	gi|828311201|ref|XP_012571238.1| PREDICTED: uncharacterized protein LOC101508674
304	Psat1g125720.1	gi|502158081|ref|XP_004511023.1| PREDICTED: probable ADP-ribosylation factor GTPase-activating protein AGD11
305	Psat6g021600.1	-
306	Psat4g048880.1	gi|502151977|ref|XP_004508704.1| PREDICTED: uncharacterized protein LOC101495381
307	Psat7g255440.1	gi|502147848|ref|XP_004506939.1| PREDICTED: uncharacterized protein LOC101492119
308	Psat3g194960.3	gi|922338883|ref|XP_003621088.2| phosphoglycerate mutase-like protein
309	Psat1g197760.2	gi|922387976|ref|XP_013462571.1| RmlC-type cupin
310	Psat1g039840.2	gi|502163817|ref|XP_004512959.1| PREDICTED: probable ADP-ribosylation factor GTPase-activating protein AGD14 isoform X2
311	Psat7g256480.1	gi|357468187|ref|XP_003604378.1| LURP-one-like protein
312	Psat2g140040.1	-
313	Psat3g106200.3	gi|502105393|ref|XP_004492795.1| PREDICTED: C-terminal binding protein AN
314	Psat4g016920.1	gi|922372554|ref|XP_013458434.1| EEIG1/EHBP1 protein amino-terminal domain protein
315	Psat1g007080.4	gi|922394070|ref|XP_013465440.1| cyclin-like protein
316	Psat1g037640.1	gi|502176867|ref|XP_004515957.1| PREDICTED: uncharacterized protein LOC101509068
317	Psat5g275960.1	gi|922393709|ref|XP_013465261.1| frigida-LIKE protein
318	Psat5g126240.1	gi|357461189|ref|XP_003600876.1| light-harvesting complex I chlorophyll A/B-binding protein
319	Psat2g175800.1	gi|357482209|ref|XP_003611390.1| NADP-specific glutamate dehydrogenase
320	Psat2g036520.1	gi|169101|gb|AAA33671.1| 17.9 kDa heat shock protein (hsp17.9)
321	Psat0s1807g0080.1	gi|356576101|ref|XP_003556172.1| PREDICTED: polyadenylate-binding protein 3-like
322	Psat4g057800.1	-
323	Psat2g025400.1	gi|357493279|ref|XP_003616928.1| ankyrin repeat protein
324	Psat7g183560.1	gi|357521165|ref|XP_003630871.1| hypothetical protein MTR_8g104390
325	Psat6g069440.1	gi|502121761|ref|XP_004497433.1| PREDICTED: uncharacterized protein LOC101507812
326	Psat7g235960.1	gi|922365909|ref|XP_013455128.1| receptor-like kinase
327	Psat4g116160.1	gi|593703883|ref|XP_007152344.1| hypothetical protein PHAVU_004G122100g
328	Psat5g082440.4	gi|922382257|ref|XP_013461356.1| F-box SKP2A-like protein
329	Psat5g012840.1	-
330	Psat2g083400.1	gi|1168896|sp|P46278.1|CCNB2_MEDSV RecName: Full=G2/mitotic-specific cyclin-2
331	Psat7g259000.3	gi|922364691|ref|XP_013454609.1| defective in cullin neddylation protein
332	Psat3g064360.2	gi|502109531|ref|XP_004493667.1| PREDICTED: uncharacterized protein LOC101504457
333	Psat3g155320.1	gi|217072958|gb|ACJ84839.1| unknown
334	Psat6g128360.2	gi|357440971|ref|XP_003590763.1| sieve element occlusion protein
335	Psat2g033680.3	gi|922360663|ref|XP_013454252.1| ATP-binding protein
336	Psat4g203600.1	gi|922345805|ref|XP_013449817.1| Defensin-like protein
337	Psat5g076200.1	gi|357463977|ref|XP_003602270.1| RWP-RK domain protein
338	Psat5g276000.1	gi|922393699|ref|XP_013465256.1| frigida-LIKE protein
339	Psat7g115480.1	gi|123555|sp|P19243.1|HSP11_PEA RecName: Full=18.1 kDa class I heat shock protein
340	Psat3g129800.1	gi|502104086|ref|XP_004492434.1| PREDICTED: uncharacterized protein LOC101510339
341	Psat1g075840.2	gi|922350164|ref|XP_013450937.1| P21-Rho-binding domain protein
342	Psat1g175160.2	gi|357447935|ref|XP_003594243.1| inositol monophosphatase family protein
343	Psat6g107240.1	gi|357439665|ref|XP_003590110.1| DUF810 family protein
344	Psat6g181200.2	gi|357443127|ref|XP_003591841.1| CHUP1-like protein
345	Psat0s2561g0240.1	gi|502161732|ref|XP_004512266.1| PREDICTED: uncharacterized protein LOC101497483
346	Psat1g197040.1	gi|922387982|ref|XP_013462574.1| LRR receptor-like kinase
347	Psat5g004120.1	gi|357467315|ref|XP_003603942.1| SNF1-related kinase regulatory subunit gamma 1
348	Psat2g024840.1	gi|922360739|ref|XP_013454290.1| ankyrin repeat protein
349	Psat2g161480.1	gi|357483303|ref|XP_003611938.1| UDP-glucosyltransferase family protein
350	Psat3g024720.1	gi|922346848|ref|XP_013450336.1| flavin-binding monooxygenase-like protein
351	Psat1g180800.1	gi|922350671|ref|XP_013451171.1| glycosyltransferase Quasimodo protein
352	Psat4g027480.1	gi|922364006|ref|XP_003609674.2| 50S ribosome-binding GTPase
353	Psat1g170720.1	gi|502079951|ref|XP_004486416.1| PREDICTED: ferric reduction oxidase 7
354	Psat6g118360.1	gi|502179076|ref|XP_004516368.1| PREDICTED: probable inactive purple acid phosphatase 16
355	Psat7g162280.1	gi|357474773|ref|XP_003607672.1| F-box/RNI/FBD-like domain protein
356	Psat0s4089g0040.1	gi|922399227|ref|XP_013466763.1| B3 DNA-binding domain protein
357	Psat2g173920.1	gi|357482385|ref|XP_003611478.1| hypothetical protein MTR_5g014370
358	Psat7g176120.1	gi|357450969|ref|XP_003595761.1| ubiquinone biosynthesis monooxygenase COQ6-like protein
359	Psat1g167520.1	gi|357448505|ref|XP_003594528.1| transmembrane protein
360	Psat6g233400.3	gi|502121195|ref|XP_004497219.1| PREDICTED: lysine-specific demethylase JMJ25-like isoform X1
361	Psat5g093480.1	gi|388508622|gb|AFK42377.1| unknown
362	Psat2g056680.1	gi|356544002|ref|XP_003540445.1| PREDICTED: uncharacterized protein LOC100782082
363	Psat4g103800.1	gi|922336671|ref|XP_013446325.1| transducin/WD40 repeat protein
364	Psat3g045280.1	gi|357510687|ref|XP_003625632.1| senescence regulator
365	Psat5g206880.1	gi|357457727|ref|XP_003599144.1| transmembrane protein
366	Psat7g213120.1	gi|388504166|gb|AFK40149.1| unknown
367	Psat7g102600.1	gi|502153647|ref|XP_004509416.1| PREDICTED: uncharacterized protein LOC101510421
368	Psat3g044200.1	gi|828300798|ref|XP_012569402.1| PREDICTED: uncharacterized protein LOC101488954 isoform X1
369	Psat5g079000.1	gi|922336469|ref|XP_013446224.1| aldo/keto reductase family oxidoreductase
370	Psat6g177080.3	gi|828304538|ref|XP_004496178.2| PREDICTED: transcriptional activator DEMETER-like
371	Psat5g235600.2	gi|357452091|ref|XP_003596322.1| UNE1-like protein
372	Psat4g228800.1	gi|357480715|ref|XP_003610643.1| inositol 1
373	Psat5g076600.2	gi|357463965|ref|XP_003602264.1| ribonuclease P protein subunit P38
374	Psat2g146880.1	gi|922355834|ref|XP_003612447.2| kinesin-like calmodulin-binding protein
375	Psat6g021800.1	gi|814986302|gb|AGC51113.2| heat shock protein 17.9
376	Psat7g240160.1	gi|922365498|ref|XP_013454961.1| delta-1-pyrroline-5-carboxylate synthetase
377	Psat4g032400.1	gi|4651202|dbj|BAA77206.1| copper amine oxidase
378	Psat5g105240.1	gi|357462481|ref|XP_003601522.1| B-box type zinc finger protein
379	Psat3g144280.1	gi|357505367|ref|XP_003622972.1| male sterility MS5 family protein
380	Psat6g048440.1	gi|356507991|ref|XP_003522746.1| PREDICTED: peptidyl-prolyl cis-trans isomerase 1-like
381	Psat1g071960.1	gi|922356402|ref|XP_003614184.2| UDP-glucosyltransferase family protein
382	Psat1g106640.1	gi|525031610|gb|AGR40677.1| C-repeat binding factor 3
383	Psat1g103520.1	gi|525031605|gb|AGR40675.1| C-repeat binding factor 14
384	Psat0s1395g0080.1	-
385	Psat6g068960.1	gi|922402341|ref|XP_013468306.1| C2H2 type zinc finger transcription factor family protein
386	Psat1g131000.1	gi|502087648|ref|XP_004488599.1| PREDICTED: uncharacterized protein LOC101498325
387	Psat4g143960.2	gi|357515445|ref|XP_003628011.1| nodulin MtN21/EamA-like transporter family protein
388	Psat7g027480.2	gi|828316925|ref|XP_012572124.1| PREDICTED: putative leucine-rich repeat-containing protein DDB_G0290503
389	Psat5g006240.1	gi|357467255|ref|XP_003603912.1| glucan endo-1
390	Psat2g148520.1	gi|502161775|ref|XP_004512280.1| PREDICTED: probable protein phosphatase 2C 47
391	Psat7g072920.1	-
392	Psat7g027760.1	gi|502139093|ref|XP_004503642.1| PREDICTED: arabinogalactan peptide 16-like
393	Psat1g160960.1	gi|357448893|ref|XP_003594722.1| GDSL-like lipase/acylhydrolase
394	Psat4g006320.1	gi|357480323|ref|XP_003610447.1| lactoylglutathione lyase-like protein
395	Psat4g202480.1	gi|922333728|ref|XP_013444855.1| Ripening related protein family
396	Psat0s2310g0040.1	-
397	Psat7g080360.1	gi|357475045|ref|XP_003607808.1| hypothetical protein MTR_4g083130
398	Psat6g088520.1	gi|502122740|ref|XP_004497880.1| PREDICTED: probable protein kinase At2g41970
399	Psat7g072720.1	-
400	Psat2g024320.1	gi|190682931|gb|ACE81776.1| putative LysM receptor kinase SYM37A
401	Psat7g046400.2	gi|502079960|ref|XP_004486419.1| PREDICTED: uncharacterized protein LOC101511910
402	Psat3g085440.1	gi|357508931|ref|XP_003624754.1| secondary cell wall glycosyltransferase family 47 protein
403	Psat7g203400.1	gi|357471353|ref|XP_003605961.1| C4-dicarboxylate transporter/malic acid protein
404	Psat6g016760.1	gi|356552288|ref|XP_003544500.1| PREDICTED: probable xyloglucan glycosyltransferase 12
405	Psat1g140440.1	gi|502164888|ref|XP_004513312.1| PREDICTED: ribonucleoside-diphosphate reductase small chain
406	Psat2g025360.2	gi|922357252|ref|XP_003616898.2| ankyrin repeat protein
407	Psat7g260280.1	gi|922362064|ref|XP_003604249.2| phospholipid N-methyltransferase
408	Psat4g210960.1	gi|357480755|ref|XP_003610663.1| tryptophan synthase beta type 2
409	Psat4g218800.2	gi|357513083|ref|XP_003626830.1| UMP-CMP kinase family protein
410	Psat4g020800.1	gi|357479247|ref|XP_003609909.1| auxin-responsive AUX/IAA family protein
411	Psat3g092240.4	gi|357508461|ref|XP_003624519.1| tyrosine kinase family protein
412	Psat1g189080.1	gi|357447307|ref|XP_003593929.1| transmembrane protein
413	Psat3g047960.1	gi|357510521|ref|XP_003625549.1| phosphatidate phosphatase LPIN3-like protein
414	Psat6g036600.1	gi|922325429|ref|XP_013442107.1| OPT family oligopeptide transporter
415	Psat6g225760.2	gi|357444703|ref|XP_003592629.1| chaperone DnaJ domain protein
416	Psat3g182720.1	gi|357503247|ref|XP_003621912.1| cysteine/histidine-rich C1 domain protein
417	Psat5g218280.1	gi|922374620|ref|XP_003598424.2| sulfotransferase
418	Psat7g017120.2	gi|357520867|ref|XP_003630722.1| E3 ubiquitin-protein ligase orthrus-like protein
419	Psat4g146360.1	gi|646301259|gb|KDQ22410.1| hypothetical protein PLEOSDRAFT_1114577
420	Psat1g137480.1	gi|922390356|ref|XP_013463600.1| transmembrane protein
421	Psat5g006600.1	gi|357458501|ref|XP_003599531.1| specific tissue protein
422	Psat4g197320.1	gi|357513513|ref|XP_003627045.1| LysM type receptor kinase
423	Psat4g072080.2	gi|502181588|ref|XP_004516840.1| PREDICTED: oxysterol-binding protein-related protein 2A isoform X1
424	Psat4g165280.1	gi|357514339|ref|XP_003627458.1| pectinesterase/pectinesterase inhibitor
425	Psat7g116120.1	gi|117290|sp|P21727.1|TPT_PEA RecName: Full=Triose phosphate/phosphate translocator
426	Psat3g056680.1	gi|828289583|ref|XP_012571766.1| PREDICTED: protein ENHANCED DISEASE RESISTANCE 2
427	Psat6g172840.1	gi|502118162|ref|XP_004496130.1| PREDICTED: ras-related protein RABC2a-like
428	Psat7g044600.1	gi|502139801|ref|XP_004503911.1| PREDICTED: uncharacterized protein LOC101508886
429	Psat5g042200.1	gi|502132839|ref|XP_004501553.1| PREDICTED: probable inactive receptor kinase At5g67200
430	Psat2g001120.1	gi|23504757|emb|CAD37948.1| nodule inception protein
431	Psat4g225040.1	gi|922331644|ref|XP_013443813.1| AP2 domain class transcription factor
432	Psat1g206640.1	gi|502077808|ref|XP_004485750.1| PREDICTED: sphingolipid delta(4)-desaturase DES1-like
433	Psat5g053280.1	gi|828339967|ref|XP_012567849.1| PREDICTED: uncharacterized protein At3g06530
434	Psat4g201600.1	gi|922333856|ref|XP_013444919.1| C2 domain protein
435	Psat0s3709g0040.1	gi|502081888|ref|XP_004487000.1| PREDICTED: factor of DNA methylation 4
436	Psat2g179600.1	gi|357481907|ref|XP_003611239.1| DUF1442 family protein
437	Psat4g194920.2	gi|922334080|ref|XP_013445031.1| RAB GTPase-like protein A1D
438	Psat1g219680.1	gi|357445653|ref|XP_003593104.1| hypothetical protein MTR_2g007860
439	Psat1g057240.1	gi|502090602|ref|XP_004489281.1| PREDICTED: GDSL esterase/lipase At3g27950-like
440	Psat3g082600.1	gi|502107560|ref|XP_004493302.1| PREDICTED: probable protein S-acyltransferase 1 isoform X1
441	Psat1g014480.2	gi|828293762|ref|XP_012568178.1| PREDICTED: OTU domain-containing protein DDB_G0284757 isoform X1
442	Psat1g187040.1	gi|922330117|ref|XP_003630266.2| Sgf11 (transcriptional regulation protein) protein
443	Psat7g257800.2	gi|502147905|ref|XP_004506962.1| PREDICTED: F-box/LRR-repeat protein 20-like
444	Psat0s3996g0080.1	-
445	Psat0s1212g0080.1	gi|110319961|emb|CAG44504.1| lipoxygenase loxN2
446	Psat5g211760.1	gi|502126920|ref|XP_004499492.1| PREDICTED: uncharacterized protein LOC101495666
447	Psat7g215480.1	-
448	Psat1g174600.5	gi|922386042|ref|XP_003594254.2| RNA-binding (RRM/RBD/RNP motif) family protein
449	Psat1g200160.2	gi|357595281|gb|AET86637.1| chloroplast magnesium chelatase I subunit
450	Psat6g147160.1	gi|357441481|ref|XP_003591018.1| WNK kinase
451	Psat5g273160.1	gi|502082743|ref|XP_004487260.1| PREDICTED: reticulon-like protein B17
452	Psat2g078040.3	gi|922360030|ref|XP_013453938.1| BZIP family transcription factor
453	Psat5g048800.1	gi|502133080|ref|XP_004501644.1| PREDICTED: kinesin-like protein FRA1 isoform X1
454	Psat3g077120.2	gi|357509519|ref|XP_003625048.1| haloacid dehalogenase-like hydrolase family protein
455	Psat5g200040.1	gi|918453340|pdb|4Y28|4 Chain 4
456	Psat4g068320.1	gi|502176027|ref|XP_004515785.1| PREDICTED: PGR5-like protein 1A
457	Psat6g201240.1	gi|922406169|ref|XP_013469699.1| heat shock transcription factor B2A
458	Psat2g159880.1	-
459	Psat6g008000.1	gi|357438127|ref|XP_003589339.1| beta-like galactosidase
460	Psat4g046280.2	gi|384562873|gb|AFI08227.1| MADS-box protein FUL
461	Psat3g006880.1	gi|502113716|ref|XP_004494736.1| PREDICTED: uncharacterized protein LOC101512291
462	Psat4g099720.1	gi|922344136|ref|XP_013448987.1| DUF674 family protein
463	Psat0s1649g0040.1	gi|502118256|ref|XP_004496177.1| PREDICTED: OTU domain-containing protein At3g57810-like
464	Psat6g179960.5	gi|922405121|ref|XP_013469444.1| hypothetical protein MTR_1g094180
465	Psat0s1968g0320.1	-
466	Psat6g217760.1	gi|922407563|ref|XP_013470040.1| limonoid UDP-glucosyltransferase-like protein
467	Psat1g116080.3	gi|922349198|ref|XP_003619685.2| 65-kDa microtubule-associated-like protein
468	Psat2g184120.1	gi|502159822|ref|XP_004511542.1| PREDICTED: ribosome biogenesis ATPase RIX7-like isoform X2
469	Psat6g016280.2	gi|922395397|ref|XP_003589088.2| SPOC domain protein
470	Psat6g146880.1	gi|357441451|ref|XP_003591003.1| trihelix transcription factor
471	Psat6g185240.1	gi|357443353|ref|XP_003591954.1| hypothetical protein MTR_1g095600
472	Psat7g218520.1	gi|729435427|ref|XP_010520392.1| PREDICTED: histone H2B.10 isoform X1
473	Psat6g026680.1	gi|357437111|ref|XP_003588831.1| WRKY family transcription factor
474	Psat2g056200.1	gi|502096075|ref|XP_004490618.1| PREDICTED: protein kinase byr2
475	Psat5g059000.1	gi|502137397|ref|XP_004503071.1| PREDICTED: filament-like plant protein 3
476	Psat0s7497g0040.1	gi|922369387|ref|XP_013456858.1| phosphatidylinositol-4-phosphate 5-kinase family protein
477	Psat1g142320.1	gi|922386330|ref|XP_003595115.2| nucleotide-sugar transporter family protein
478	Psat3g124600.1	gi|922339525|ref|XP_003623385.2| DRE transcription factor
479	Psat5g225840.1	gi|922374592|ref|XP_003598367.2| zinc induced facilitator-like protein
480	Psat7g218440.1	gi|357472685|ref|XP_003606627.1| core histone H2A/H2B/H3/H4
481	Psat7g120160.2	gi|502142930|ref|XP_004505156.1| PREDICTED: C2 and GRAM domain-containing protein At1g03370 isoform X1
482	Psat7g090640.1	gi|922370365|ref|XP_013457346.1| thiamine monophosphate synthase
483	Psat7g256520.1	gi|357468187|ref|XP_003604378.1| LURP-one-like protein
484	Psat1g199960.1	gi|357446949|ref|XP_003593750.1| trichome birefringence-like protein
485	Psat3g062680.1	gi|255567508|ref|XP_002524733.1| sulfate transporter
486	Psat2g009960.1	gi|357494717|ref|XP_003617647.1| indole-3-acetate O-methyltransferase-like protein
487	Psat7g025200.1	gi|922338437|ref|XP_013447208.1| UDP-D-glucose/UDP-D-galactose 4-epimerase
488	Psat6g033120.1	gi|828308417|ref|XP_004498697.2| PREDICTED: protein NRT1/ PTR FAMILY 1.2-like
489	Psat6g213720.2	gi|734330605|gb|KHN06819.1| hypothetical protein glysoja_021365
490	Psat2g056920.10	gi|114261|sp|P19252.3|ASNS2_PEA RecName: Full=Asparagine synthetase
491	Psat5g272960.1	gi|922393443|ref|XP_013465129.1| early nodulin-like protein
492	Psat3g106480.1	gi|357507551|ref|XP_003624064.1| F-box protein interaction domain protein
493	Psat3g015560.3	gi|593800468|ref|XP_007163271.1| hypothetical protein PHAVU_001G220400g
494	Psat0s3072g0120.1	gi|502110521|ref|XP_004493898.1| PREDICTED: WAT1-related protein At2g37460-like isoform X1
495	Psat1g061920.1	gi|922376278|ref|XP_003602981.2| histone acetylation protein
496	Psat5g102520.1	-
497	Psat3g029760.1	gi|922346560|ref|XP_013450194.1| harpin-induced-like protein
498	Psat3g090960.1	gi|1709358|sp|P52914.1|NTPA_PEA RecName: Full=Nucleoside-triphosphatase	Short=Apyrase"
499	Psat0s2724g0080.1	gi|502131629|ref|XP_004501047.1| PREDICTED: plastidial lipoyltransferase 2-like
500	Psat6g057800.1	gi|502115184|ref|XP_004495144.1| PREDICTED: F-box/LRR-repeat protein 17
501	Psat3g035400.1	gi|502111721|ref|XP_004494146.1| PREDICTED: trihelix transcription factor PTL
502	Psat3g120680.1	gi|502104458|ref|XP_004492546.1| PREDICTED: CBL-interacting serine/threonine-protein kinase 14-like
503	Psat6g243960.3	gi|502121728|ref|XP_004497424.1| PREDICTED: UPF0235 protein At5g63440
504	Psat7g192960.1	gi|922352577|ref|XP_013452105.1| heavy metal-associated domain protein
505	Psat3g056320.1	gi|502110070|ref|XP_004493792.1| PREDICTED: serine/threonine-protein kinase tricorner
506	Psat4g187320.1	-
507	Psat2g038040.1	gi|357462977|ref|XP_003601770.1| lipid transfer protein
508	Psat6g000240.1	gi|922398098|ref|XP_013466211.1| acyl:CoA ligase
509	Psat3g101720.1	gi|502121419|ref|XP_004497312.1| PREDICTED: glutathione S-transferase DHAR2-like
510	Psat7g140360.1	gi|3914997|sp|Q43075.1|SPE1_PEA RecName: Full=Arginine decarboxylase
511	Psat6g029000.1	gi|357451841|ref|XP_003596197.1| cysteine-rich TM module stress tolerance protein
512	Psat1g126600.1	gi|828291646|ref|XP_012575308.1| PREDICTED: probable galacturonosyltransferase 11
513	Psat3g180200.2	gi|502174085|ref|XP_004515432.1| PREDICTED: protoporphyrinogen oxidase
514	Psat5g122280.1	gi|356539832|ref|XP_003538397.1| PREDICTED: probable calcium-binding protein CML27
515	Psat4g097200.1	gi|502153411|ref|XP_004509331.1| PREDICTED: GATA transcription factor 5-like
516	Psat0s3523g0080.1	gi|922396702|ref|XP_003592817.2| glucan synthase-like protein
517	Psat1g021080.3	gi|502087386|ref|XP_004488517.1| PREDICTED: heparanase-like protein 3
518	Psat0s1387g0120.1	gi|922362740|ref|XP_003606349.2| shugoshin protein
519	Psat0s1602g0040.1	gi|922408539|ref|XP_013470290.1| C2H2 zinc finger protein
520	Psat5g234040.1	gi|922392240|ref|XP_013464530.1| Pmr5/Cas1p GDSL/SGNH-like acyl-esterase family protein
521	Psat3g186560.1	gi|916440277|gb|AKZ22843.1| photosystem II protein D1 (plastid)
522	Psat5g256760.1	gi|357499923|ref|XP_003620250.1| chitinase
523	Psat7g083080.1	gi|828318974|ref|XP_012572422.1| PREDICTED: putative ubiquitin-conjugating enzyme E2 38
524	Psat7g170520.1	gi|502144164|ref|XP_004505600.1| PREDICTED: cellulose synthase-like protein D3
525	Psat7g259160.1	gi|922364725|ref|XP_013454626.1| ethylene response factor EFD
526	Psat5g278200.2	gi|922386958|ref|XP_003597225.2| RING/U-box protein
527	Psat1g027080.1	gi|922391119|ref|XP_013463975.1| kinesin motor domain protein
528	Psat2g075320.1	gi|922356560|ref|XP_003614952.2| eukaryotic aspartyl protease family protein
529	Psat7g239280.1	gi|922362294|ref|XP_003604904.2| Avr9/Cf-9 rapidly elicited protein
530	Psat0s253g0040.1	gi|922363744|ref|XP_003609037.2| ABC transporter A family protein
531	Psat5g187040.1	gi|681102974|emb|CDP32432.1| Putative protein of unknown function
532	Psat7g068200.1	gi|502140615|ref|XP_004504277.1| PREDICTED: ER lumen protein-retaining receptor A
533	Psat1g214920.1	gi|502079397|ref|XP_004486247.1| PREDICTED: classical arabinogalactan protein 1-like
534	Psat6g069600.1	gi|502114553|ref|XP_004494984.1| PREDICTED: probable membrane-associated kinase regulator 3
535	Psat7g230400.1	gi|502170510|ref|XP_004514848.1| PREDICTED: uncharacterized protein LOC101506835
536	Psat3g147840.1	gi|682022833|gb|AIN25420.1| beta-amyrin 24-hydroxylase CYP93E8
537	Psat4g135680.1	gi|502158561|ref|XP_004511199.1| PREDICTED: CST complex subunit CTC1 isoform X1
538	Psat4g145120.3	gi|388515457|gb|AFK45790.1| unknown
